# Supplementary material for: Mesenchymal stromal cells alleviate depressive and anxiety-like behaviors via a lung vagal-to-brain axis in male mice
Source: Nat Commun. 2023 Nov 16;14:7406. doi: 10.1038/s41467-023-43150-0 (PMC10654509; doi:10.1038/s41467-023-43150-0)
Supplement: Supplementary file 4 — Soure data [file 41467_2023_43150_MOESM4_ESM.xlsx]

## Sheet: Statistical tests
Figure1		Sample size (Figure order)	Statistical test	Treatment effect	P value	Significance
b	Body weight changes among the four groups after 14 days of CRS	All groups, n = 8 mice	Kruskal-Wallis test		P = 0.000009	****
	Control vs CRS		Dunn's multiple comparisons test		P = 0.0000046	****
	CRS vs CRS + HDF		Dunn's multiple comparisons test		P = 0.5588	ns
	CRS vs CRS + MSC		Dunn's multiple comparisons test		P = 0.0211	*
d-Total distance	Total distance	All groups, n = 12 mice	one-way ANOVA	F(3, 44) = 0.4561	P = 0.7141	ns
d-Center distance	Center distance	All groups, n = 12 mice	one-way ANOVA	F(3, 44) = 7.428	P = 0.0004	***
	Control vs CRS		Tukey's multiple comparisons test		P = 0.0024	**
	CRS vs CRS + HDF		Tukey's multiple comparisons test		P = 0.7566	ns
	CRS vs CRS + MSC		Tukey's multiple comparisons test		P = 0.0030	**
	CRS + HDF vs CRS + MSC		Tukey's multiple comparisons test		P = 0.0431	*
d-Center time	Center time	All groups, n = 12 mice	Brown-Forsythe ANOVA test		P = 0.0009	***
	Control vs CRS		Tamhane's T2 multiple comparisons test		P = 0.0276	*
	CRS vs CRS + HDF		Tamhane's T2 multiple comparisons test		P = 0.9978	ns
	CRS vs CRS + MSC		Tamhane's T2 multiple comparisons test		P = 0.0195	*
	CRS + HDF vs CRS + MSC		Tamhane's T2 multiple comparisons test		P = 0.0326	*
f-The time spent in open arms	The time spent in open arms	All groups, n = 12 mice	one-way ANOVA	F(3, 44) = 9.899	P = 0.000042	****
	Control vs CRS		Tukey's multiple comparisons test		P = 0.0006	***
	CRS vs CRS + HDF		Tukey's multiple comparisons test		P = 0.6281	ns
	CRS vs CRS + MSC		Tukey's multiple comparisons test		P = 0.0003	***
	CRS + HDF vs CRS + MSC		Tukey's multiple comparisons test		P = 0.0109	*
f-The entry numbers to open arms	The entry numbers to open arms	All groups, n = 12 mice	Kruskal-Wallis test		P = 0.0018	**
	Control vs CRS		Dunn's multiple comparisons test		P = 0.0027	**
	CRS vs CRS + MSC		Dunn's multiple comparisons test		P = 0.0117	*
g	Immobile time	All groups, n = 12 mice	one-way ANOVA	F(3, 44) = 10.16	P = 0.000033	****
	Control vs CRS		Tukey's multiple comparisons test		P = 0.0002	***
	CRS vs CRS + HDF		Tukey's multiple comparisons test		P = 0.2015	ns
	CRS vs CRS + MSC		Tukey's multiple comparisons test		P = 0.0002	***
i	qRT-PCR analysis of c-Fos mRNA expression in the DRN	All groups, n = 3 biologically independent samples	one-way ANOVA	F(2, 6) = 27.49	P = 0.0010	***
	Control vs CRS		Tukey's multiple comparisons test		P = 0.3153	ns
	CRS vs CRS + MSC		Tukey's multiple comparisons test		P = 0.0010	***
j	Western blot results showing the expression of c-Fos in the DRN	All groups, n = 3 biologically independent samples	one-way ANOVA	F(2, 6) = 15.94	P = 0.0040	**
	Control vs CRS		Tukey's multiple comparisons test		P = 0.99994267	ns
	CRS vs CRS + MSC		Tukey's multiple comparisons test		P = 0.0065	**
l-c-Fos+ and 5-HT+ counts	c-Fos+ and 5-HT+ counts	All groups, n = 7 mice	Brown-Forsythe ANOVA test		P = 0.000004	****
	Control vs CRS		Tamhane's T2 multiple comparisons test		P = 0.4099	ns
	CRS vs CRS + HDF		Tamhane's T2 multiple comparisons test		P = 0.2401	ns
	CRS vs CRS + MSC		Tamhane's T2 multiple comparisons test		P = 0.0003	***
l-c-Fos+ and 5-HT+ (% of c-Fos+)	c-Fos+ and 5-HT+ (% of c-Fos+)	All groups, n = 7 mice	one-way ANOVA	F(3, 24) = 31.38	P = 0.0000000179	****
	Control vs CRS		Tukey's multiple comparisons test		P = 0.1149	ns
	CRS vs CRS + HDF		Tukey's multiple comparisons test		P = 0.9859	ns
	CRS vs CRS + MSC		Tukey's multiple comparisons test		P = 0.000000056	****
n	Firing rates of the DRN neurons	All groups, n = 10 neurons from three independent mice	Two-tailed t-test	t = 3.785, df = 18	P = 0.0014	**
q	Statistical comparison of baseline GCaMP6 signals and MSC GCaMP6 signals (peak value) is shown	All groups, n = 9 mice	Two-tailed t-test	t = 8.036, df = 16	P = 0.00000052	****
r	5-HT level in the brain homogenate supernatant	All groups, n = 7 mice	one-way ANOVA	F(2, 18) = 26.29	P = 0.000005	****
	Control vs CRS		Tukey's multiple comparisons test		P = 0.0068	**
	CRS vs CRS + MSC		Tukey's multiple comparisons test		P = 0.00000279	****
Figure2
b	5-HT neurons in the DRN were eliminated by 5, 7-DHT injection	All groups, n = 5 mice	Two-tailed t-test	t = 15.43, df = 8	P = 0.00000031	****
c	5-HT neurons in the DRN were eliminated by AAV injection to overexpress Caspase3	All groups, n = 5 mice	Two-tailed t-test	t = 22.12, df = 8	P = 0.00000002	****
e-Total distane	Total distane	All groups, n = 10 mice	one-way ANOVA	F(3, 36) = 0.9807	P = 0.4127	ns
e-Center distance	Center distance	All groups, n = 10 mice	one-way ANOVA	F(3, 36) = 7.363	P=0.000571	***
	Control vs 5, 7-DHT		Tukey's multiple comparisons test		P = 0.5650	ns
	Control vs 5, 7-DHT + CRS		Tukey's multiple comparisons test		P = 0.0015	**
	Control vs 5, 7-DHT + CRS + MSC		Tukey's multiple comparisons test		P = 0.0047	**
	5, 7-DHT vs 5, 7-DHT + CRS		Tukey's multiple comparisons test		P = 0.0459	*
	5, 7-DHT + CRS vs 5, 7-DHT + CRS + MSC		Tukey's multiple comparisons test		P = 0.9765	ns
e-Center time	Center time	All groups, n = 10 mice	one-way ANOVA	F(3, 36) = 10.50	P = 0.000042	****
	Control vs 5, 7-DHT		Tukey's multiple comparisons test		P = 0.2526	ns
	Control vs 5, 7-DHT + CRS		Tukey's multiple comparisons test		P = 0.0001	***
	Control vs 5, 7-DHT + CRS + MSC		Tukey's multiple comparisons test		P = 0.0005	***
	5, 7-DHT vs 5, 7-DHT + CRS		Tukey's multiple comparisons test		P = 0.0233	*
	5, 7-DHT + CRS vs 5, 7-DHT + CRS + MSC		Tukey's multiple comparisons test		P = 0.9665	ns
g-Total distance	Total distance	All groups, n = 10 mice	Kruskal-Wallis test		P = 0.4654	ns
g-Center distance	Center distance	All groups, n = 10 mice	Kruskal-Wallis test		P = 0.0043	**
	Control vs AAV		Dunn's multiple comparisons test		P = 0.8762	ns
	Control vs AAV + CRS		Dunn's multiple comparisons test		P = 0.0064	**
	Control vs AAV + CRS + MSC		Dunn's multiple comparisons test		P = 0.0262	*
	AAV + CRS vs AAV + CRS + MSC		Dunn's multiple comparisons test		P > 0.9999	ns
g-Center time	Center time	All groups, n = 10 mice	one-way ANOVA	F(3, 36) = 4.09	P = 0.0134	*
	Control vs AAV		Tukey's multiple comparisons test		P = 0.6016	ns
	Control vs AAV + CRS		Tukey's multiple comparisons test		P = 0.0124	*
	AAV + CRS vs AAV + CRS + MSC		Tukey's multiple comparisons test		P = 0.8656	ns
i-The time spent in open arms	The time spent in open arms	All groups, n = 10 mice	Brown-Forsythe ANOVA test		P = 0.0004	***
	Control vs 5, 7-DHT		Tamhane's T2 multiple comparisons test		P = 0.7050	ns
	Control vs 5, 7-DHT + CRS		Tamhane's T2 multiple comparisons test		P = 0.0083	**
	Control vs 5, 7-DHT + CRS + MSC		Tamhane's T2 multiple comparisons test		P = 0.0222	*
	5, 7-DHT vs 5, 7-DHT + CRS		Tamhane's T2 multiple comparisons test		P = 0.0278	*
	5, 7-DHT + CRS vs 5, 7-DHT + CRS + MSC		Tamhane's T2 multiple comparisons test		P = 0.9569	ns
i-The entry numbers to open arms	The entry numbers to open arms	All groups, n = 10 mice	one-way ANOVA	F(3, 36) = 5.219	P = 0.0043	**
	Control vs 5, 7-DHT		Tukey's multiple comparisons test		P = 0.9996	ns
	Control vs 5, 7-DHT + CRS		Tukey's multiple comparisons test		P = 0.0292	*
	Control vs 5, 7-DHT + CRS + MSC		Tukey's multiple comparisons test		P = 0.0419	*
	5, 7-DHT vs 5, 7-DHT + CRS		Tukey's multiple comparisons test		P = 0.0372	*
	5, 7-DHT + CRS vs 5, 7-DHT + CRS + MSC		Tukey's multiple comparisons test		P = 0.9987	ns
l-The time spent in open arms	The time spent in open arms	All groups, n = 10 mice	Kruskal-Wallis test		P = 0.0030	**
	Control vs AAV		Dunn's multiple comparisons test		P = 0.3347	ns
	Control vs AAV + CRS		Dunn's multiple comparisons test		P = 0.0021	**
	Control vs AAV + CRS + MSC		Dunn's multiple comparisons test		P = 0.0420	*
	AAV+CRS vs AAV + CRS + MSC		Dunn's multiple comparisons test		P > 0.9999	ns
l-The entry numbers to open arms	The entry numbers to open arms	All groups, n = 10 mice	one-way ANOVA	F(3, 36) = 5.485	P = 0.0033	**
	Control vs AAV		Tukey's multiple comparisons test		P = 0.8913	ns
	Control vs AAV + CRS		Tukey's multiple comparisons test		P = 0.0048	**
	AAV vs AAV + CRS		Tukey's multiple comparisons test		P = 0.0302	*
	AAV + CRS vs AAV + CRS + MSC		Tukey's multiple comparisons test		P = 0.6936	ns
j	Immobile time	All groups, n = 10 mice	one-way ANOVA	F(3, 36) = 16.4	P = 0.00000070	****
	Control vs 5, 7-DHT		Tukey's multiple comparisons test		P = 0.0472	*
	Control vs 5, 7-DHT + CRS		Tukey's multiple comparisons test		P = 0.00000258	****
	Control vs 5, 7-DHT + CRS + MSC		Tukey's multiple comparisons test		P = 0.00000977	****
	5, 7-DHT vs 5, 7-DHT + CRS		Tukey's multiple comparisons test		P = 0.0090	**
	5, 7-DHT + CRS vs 5, 7-DHT + CRS + MSC		Tukey's multiple comparisons test		P = 0.9722	ns
m	Immobile time		one-way ANOVA	F(3, 36) = 14.25	P = 0.000002791	****
	Control vs AAV		Tukey's multiple comparisons test		P = 0.0315	*
	Control vs AAV + CRS		Tukey's multiple comparisons test		P = 0.00000249	****
	Control vs AAV + CRS + MSC		Tukey's multiple comparisons test		P = 0.0002	***
	AAV vs AAV + CRS		Tukey's multiple comparisons test		P = 0.0122	*
	AAV + CRS vs AAV + CRS + MSC		Tukey's multiple comparisons test		P = 0.5338	ns
Figure3
b	Quantification of GFP-MSCs in the different regions	All groups, n = 3 mice	one-way ANOVA	F(4, 10) = 303.6	P = 0.00000000022	****
	Lung vs Spleen		Tukey's multiple comparisons test		P = 0.0000000006	****
	Lung vs Liver		Tukey's multiple comparisons test		P = 0.0000000005	****
	Lung vs Lymph node		Tukey's multiple comparisons test		P = 0.0000000004	****
	Lung vs Brain (DRN)		Tukey's multiple comparisons test		P = 0.0000000004	****
h	The expression of c-Fos in nodose ganglia neurons	All groups, n = 5 mice	Two-tailed t-test	t = 4.685, df = 8	P = 0.0016	**
l	The expression of c-Fos in NTS	All groups, n = 5 mice	Brown-Forsythe ANOVA test		P = 0.0046	**
	Sham vs Sham + MSC		Tamhane's T2 multiple comparisons test		P = 0.0399	*
	Sham + MSC vs Vagotomy (left) + MSC		Tamhane's T2 multiple comparisons test		P = 0.0072	**
	Sham + MSC vs Vagotomy (right) + MSC		Tamhane's T2 multiple comparisons test		P = 0.0034	**
	Vagotomy (left) + MSC vs Vagotomy (right) + MSC		Tamhane's T2 multiple comparisons test		P = 0.9990	ns
n	The expression of c-Fos in the DRN	All groups, n = 5 mice	one-way ANOVA	F(3, 16) = 12.32	P = 0.0002	***
	Sham vs Sham + MSC		Tukey's multiple comparisons test		P = 0.0001	***
	Sham + MSC vs Vagotomy (left) + MSC		Tukey's multiple comparisons test		P = 0.0056	**
	Sham + MSC vs Vagotomy (right) + MSC		Tukey's multiple comparisons test		P = 0.0030	**
	Vagotomy (left) + MSC vs Vagotomy (right) + MSC		Tukey's multiple comparisons test		P = 0.9890	ns
o	The co-localization of 5-HT and c-Fos	n = 5, 7, 12, 13 mice separately	one-way ANOVA
	Sham vs Sham + MSC		Bonferroni's multiple comparisons test		P = 0.0001	***
	Sham + MSC vs Vagotomy (left) + MSC		Bonferroni's multiple comparisons test		P = 0.0228	*
	Sham + MSC vs Vagotomy (right) + MSC		Bonferroni's multiple comparisons test		P = 0.0197	*
	Vagotomy (left) + MSC vs Vagotomy (right) + MSC		Bonferroni's multiple comparisons test		P > 0.9999	ns
Figure5
c	Western blot results showing that MSC injection increased the level of p-TrkB in the lungs	All groups, n = 3 biologically independent samples	Two-tailed t-test	t = 4.324, df = 4	P = 0.0124	*
e	qRT-PCR analysis confirming the siRNA-mediated downregulation of BDNF in MSCs	All groups, n = 3 biologically independent samples	one-way ANOVA	F(2, 6) = 209.6	P = 0.000002810	****
	NC-MSC vs MSCBDNFsi1		Tukey's multiple comparisons test		P = 0.00000248	****
	NC-MSC vs MSCBDNFsi2		Tukey's multiple comparisons test		P = 0.00001632	****
g	Western blot analysis confirming the siRNA-mediated downregulation of BDNF in MSCs	All groups, n = 3 biologically independent samples	one-way ANOVA	F(2, 6) = 21.07	P = 0.0019	**
	NC-MSC vs MSCBDNFsi1		Tukey's multiple comparisons test		P = 0.0024	**
	NC-MSC vs MSCBDNFsi2		Tukey's multiple comparisons test		P = 0.0048	**
i	Statistical analysis of 5-HT and c-Fos co-localization	All groups, n = 5 mice	one-way ANOVA	F(3, 16) = 209.6	P = 0.000002995	****
	Control vs MSCNC		Tukey's multiple comparisons test		P = 0.000002972	****
	MSCNC vs MSCBDNFsi1		Tukey's multiple comparisons test		P = 0.000049772	****
	MSCNC vs MSCBDNFsi2		Tukey's multiple comparisons test		P = 0.000083091	****
k	Statistical analysis of 5-HT and c-Fos co-localization	All groups, n = 5 mice	one-way ANOVA	F (2, 12) = 17.42	P = 0.0003	***
	Control vs MSC		Tukey's multiple comparisons test		P = 0.0005	***
	MSC vs ANA12 + MSC		Tukey's multiple comparisons test		P = 0.0009	***
Figure6
b	5-HT and c-Fos co-localization change in the DRN	All groups, n = 5 mice	Two-tailed t-test	t = 4.256, df = 8	P = 0.0028	**
c	The change of the 5-HT level in the brain homogenate supernatants after 7, 8-DHF inhalation treatment	All groups, n = 5 mice	one-way ANOVA	F(2, 12) = 18.07	P = 0.0002	***
	Control vs CRS		Tukey's multiple comparisons test		P = 0.0139	*
	CRS vs CRS + 7, 8-DHF		Tukey's multiple comparisons test		P = 0.0002	***
f-Total distance	Total distance	All groups, n = 10 mice	one-way ANOVA	F(2, 27) = 1.307	P = 0.2873	ns
f-Center distance	Center ditance	All groups, n = 10 mice	one-way ANOVA	F(2, 27) = 8.054	P = 0.0018	**
	Control vs CRS		Tukey's multiple comparisons test		P = 0.0030	**
	CRS vs CRS + 7, 8-DHF		Tukey's multiple comparisons test		P = 0.0081	**
f-Center time	Center time	All groups, n = 10 mice	Kruskal-Wallis test		P = 0.0066	**
	Control vs CRS		Dunn's multiple comparisons test		P = 0.0442	*
	CRS vs CRS + 7, 8-DHF		Dunn's multiple comparisons test		P = 0.0089	**
g-Open arms time	Open arms time	All groups, n = 10 mice	one-way ANOVA	F(2, 27) = 7.380	P = 0.0028	**
	Control vs CRS		Tukey's multiple comparisons test		P = 0.0023	**
	CRS vs CRS + 7, 8-DHF		Tukey's multiple comparisons test		P = 0.0410	*
g-Open arms entry numbers	Open arms entry numbers	All groups, n = 10 mice	one-way ANOVA	F(2, 27) = 13.97	P = 0.00006834	****
	Control vs CRS		Tukey's multiple comparisons test		P = 0.00009375	****
	CRS vs CRS + 7, 8-DHF		Tukey's multiple comparisons test		P = 0.0011	**
h	Immobility in the TST	All groups, n = 10 mice	one-way ANOVA	F(2, 27) = 5.581	P = 0.0094	**
	Control vs CRS		Tukey's multiple comparisons test		P = 0.0298	*
	CRS vs CRS + 7, 8-DHF		Tukey's multiple comparisons test		P = 0.0138	*
i	Immobility in the FST	All groups, n = 12 mice	Kruskal-Wallis test		P = 0.0040	**
	Control vs CRS		Dunn's multiple comparisons test		P = 0.0048	**
	CRS vs CRS + 7, 8-DHF		Dunn's multiple comparisons test		P = 0.0393	*
Supplementary Fig1
c	Quantification of sociability index	All groups, n = 10 mice	one-way ANOVA	F(3, 36) = 9.477	P = 0.00009439	****
	Control vs RSD		Tukey's multiple comparisons test		P = 0.00008856	****
	RSD vs RSD + HDF		Tukey's multiple comparisons test		P = 0.2692	ns
	RSD vs RSD + MSC		Tukey's multiple comparisons test		P = 0.0040	**
e	The time spent in the open arms	All groups, n = 10 mice	one-way ANOVA	F(3, 36) = 5.916	P = 0.0022	**
	Control vs RSD		Tukey's multiple comparisons test		P = 0.0038	**
	RSD vs RSD + HDF		Tukey's multiple comparisons test		P = 0.6681	ns
	RSD vs RSD + MSC		Tukey's multiple comparisons test		P = 0.0182	*
f	Body weight changes	All groups, n = 5 mice	one-way ANOVA	F(2, 12) = 0.1029	P = 0.9030036	ns
g	open arms time	All groups, n = 9 mice	one-way ANOVA	F(2, 24) = 0.2531	P = 0.77843054	ns
Supplementary Fig2
a	Serum IL-6	All groups, n = 3 mice	one-way ANOVA	F(2, 6) = 21.98	P = 0.0017	**
	Control vs Acute phase		Tukey's multiple comparisons test		P = 0.0014	**
	Acute phase vs Acute phase + MSC		Tukey's multiple comparisons test		P = 0.0238	*
b	Brain IL-6	All groups, n = 3 mice	one-way ANOVA	F(2, 6) = 10.70	P = 0.0105	*
	Control vs Acute phase		Tukey's multiple comparisons test		P = 0.0212	*
	Acute phase vs Acute phase + MSC		Tukey's multiple comparisons test		P = 0.0135	*
c	Serum TNF-a	All groups, n = 3 mice	one-way ANOVA	F(2, 6) = 1.404	P = 0.3162	ns
d	Brain TNFa	All groups, n = 3 mice	one-way ANOVA	F(2, 6) = 15.79	P = 0.0041	**
	Control vs Acute phase		Tukey's multiple comparisons test		P = 0.0037	**
	Acute phase vs Acute phase + MSC		Tukey's multiple comparisons test		P = 0.2689	ns
f	Quantification of Iba-1-positive area	All groups, n = 3 mice	one-way ANOVA	F(4, 10) = 34.70	P = 0.00000777	****
	Control vs Acute phase		Tukey's multiple comparisons test		P = 0.0000114	****
	Control vs Chronic phase		Tukey's multiple comparisons test		P = 0.7750	ns
	Acute phase vs Acute phase + MSC		Tukey's multiple comparisons test		P = 0.0054	**
	Chronic phase vs Chronic phase + MSC		Tukey's multiple comparisons test		P = 0.99996389	ns
Supplementary Fig3
b	Quantification of co-localization between c-Fos and dopamine neurons (TH)	All groups, n = 5 mice	Kruskal-Wallis test		P = 0.8394	ns
c	dopamine levels	All groups, n = 5 mice	one-way ANOVA	F(2, 12) = 0.0005968	P = 0.9994	ns
e	Quantification of co-localization between c-Fos and CRH neurons	All groups, n = 5 mice	one-way ANOVA	F(2, 12) = 4.203	P = 0.0414	*
	Control vs CRS		Tukey's multiple comparisons test		P = 0.0345	*
	CRS vs CRS + MSC		Tukey's multiple comparisons test		P = 0.5114	ns
f	CRH levels	All groups, n = 5 mice	Kruskal-Wallis test		P = 0.6808	ns
h	c-Fos expression	All groups, n = 3 mice	one-way ANOVA	F(5, 12) = 81.62	P = 0.0000000076719
	Control vs 0.5h		Tukey's multiple comparisons test		P = 0.3522	ns
	Control vs 1.5h		Tukey's multiple comparisons test		P = 0.0005	***
	Control vs 3h		Tukey's multiple comparisons test		P = 0.0000000056986	****
	Control vs 6h		Tukey's multiple comparisons test		P = 0.0000244366891	****
	Control vs 24h		Tukey's multiple comparisons test		P = 0.0041	**
i	5-hydroxytryptamine (5-HT) and c-Fos co-localization	n = 3 mice	Two-tailed t-test	t = 8.360, df = 4	P = 0.0011	**
Supplementary Fig4
c	Firing rates	All groups, n = 8 neurons from three independent experiments	one-way ANOVA	F(3, 28) = 11.16	P = 0.000054	****
	Control vs CRS		Tukey's multiple comparisons test		P = 0.0132	*
	CRS vs CRS + HDF		Tukey's multiple comparisons test		P = 0.999963	ns
	CRS vs CRS + MSC		Tukey's multiple comparisons test		P = 0.0004	***
f	120 pA	n = several neurons from three mice	Kruskal-Wallis test		P = 0.0016	**
	Control (n = 7) vs CRS (n = 6)		Dunn's multiple comparisons test		P = 0.0067	**
	CRS (n = 6) vs CRS + MSC (n = 6)		Dunn's multiple comparisons test		P = 0.0458	*
	140 pA	n = several neurons from three mice	one-way ANOVA	F(2, 16) = 10.33	P = 0.0013	**
	Control (n = 7) vs CRS (n = 6)		Tukey's multiple comparisons test		P = 0.0012	*
	CRS (n = 6) vs CRS + MSC (n = 6)		Tukey's multiple comparisons test		P = 0.0126	*
h	the concentration of 5-HT	All groups, n = 3 mice	one-way ANOVA	F(2, 6) = 24.96	P = 0.0012	**
	Control vs CRS		Tukey's multiple comparisons test		P = 0.0294	*
	Control vs CRS + MSC		Tukey's multiple comparisons test		P = 0.0278	*
	CRS vs CRS + MSC		Tukey's multiple comparisons test		P = 0.0010	***
Supplementary Fig5
c	AAV + Vehicle + MSC (n = 3) vs AAV + CNO + MSC (n = 3)	All groups, n = 3 mice	Two-tailed t-test	t = 5.612, df = 4	P = 0.0050	**
e-Total distane	Total distane	All groups, n = 10 mice	Kruskal-Wallis test		P = 0.0579	ns
e-Center distance	Center distance	All groups, n = 10 mice	one-way ANOVA	F(5, 54) = 13.33	P = 0.00000002	****
	Vehicle vs AAV + CNO		Tukey's multiple comparisons test		P = 0.0002	***
	vehicle vs AAV + CNO + CRS		Tukey's multiple comparisons test		P = 0.00000014	****
	AAV + CNO + CRS vs AAV + CNO + CRS + MSC		Tukey's multiple comparisons test		P = 0.8419	ns
	AAV + CRS vs AAV + CRS + MSC		Tukey's multiple comparisons test		P = 0.0095	**
g-Open arms time	Open arms time	All groups, n = 10 mice	Kruskal-Wallis test		P = 0.0000004	****
	Vehicle vs AAV + CNO		Dunn's multiple comparisons test		P > 0.9999	ns
	Vehicle vs AAV + CNO + CRS		Dunn's multiple comparisons test		P = 0.0002	***
	AAV + CNO + CRS vs AAV + CNO + CRS + MSC		Dunn's multiple comparisons test		P > 0.9999	ns
	AAV + CRS vs AAV + CRS + MSC		Dunn's multiple comparisons test		P = 0.0325	*
h	Immobile time	All groups, n = 10 mice	Kruskal-Wallis test		P = 0.0000005	****
	Vehicle vs AAV + CNO		Dunn's multiple comparisons test		P > 0.9999	ns
	Vehicle vs AAV + CNO + CRS		Dunn's multiple comparisons test		P = 0.0008	***
	AAV + CNO + CRS vs AAV + CNO + CRS + MSC		Dunn's multiple comparisons test		P > 0.9999	ns
	AAV + CRS vs AAV + CRS + MSC		Dunn's multiple comparisons test		P = 0.0002	***
Supplementary Fig10
b-Total distance	Total distance	n = 11, 10, 13, 10, 10 mice separately	Kruskal-Wallis test		P = 0.2002	ns
b-Center distance	Center distance	n = 11, 10, 13, 10, 10 mice separately	Kruskal-Wallis test		P = 0.0016	**
	Control (n = 11) vs CRS (n = 10)		Dunn's multiple comparisons test		P = 0.0289	*
	CRS (n = 10) vs CRS + MSCNC (n = 13)		Dunn's multiple comparisons test		P = 0.0395	*
	CRS (n = 10) vs CRS + MSCBDNFsi1		Dunn's multiple comparisons test		P = 0.1282	ns
	CRS (n = 10) vs CRS + MSCBDNFsi2 (n = 10)		Dunn's multiple comparisons test		P = 0.1517	ns
b-center time	Center time	n = 11, 10, 13, 10, 10 mice separately	Kruskal-Wallis test		P = 0.0162	*
	CRS (n = 10) vs CRS + MSCNC (n = 13)		Dunn's multiple comparisons test		P = 0.0157	*
	CRS (n = 10) vs CRS + MSCBDNFsi1 (n = 10)		Dunn's multiple comparisons test		P = 0.7175	ns
	CRS (n = 10) vs CRS + MSCBDNFsi2 (n = 10)		Dunn's multiple comparisons test		P = 0.5858	ns
d-Open arms time	Open arms time	All groups, n = 10 mice	one-way ANOVA		F(4, 45) = 6.899	***
	Control vs CRS		Tukey's multiple comparisons test		P = 0.0074	**
	CRS vs CRS + MSCNC		Tukey's multiple comparisons test		P = 0.0183	*
	CRS vs CRS + MSCBDNFsi1		Tukey's multiple comparisons test		P = 0.9961	ns
	CRS vs CRS + MSCBDNFsi2		Tukey's multiple comparisons test		P = 0.9992	ns
d-Open arms entry number	Open arms entry number	All groups, n = 10 mice	one-way ANOVA	F(4, 45) = 9.885	P = 0.00000794	****
	Control vs CRS		Tukey's multiple comparisons test		P = 0.0016	**
	CRS vs CRS + MSCNC		Tukey's multiple comparisons test		P = 0.0010	**
	CRS vs CRS + MSCBDNFsi1		Tukey's multiple comparisons test		P = 0.9995	ns
	CRS vs CRS + MSCBDNFsi2		Tukey's multiple comparisons test		P = 0.9653	ns
e	Immobile time	All groups, n = 10 mice	one-way ANOVA	F(4, 45) = 18.35	P = 0.00000000525	****
	Control vs CRS		Tukey's multiple comparisons test		P = 0.00000018	****
	CRS vs CRS + MSCNC		Tukey's multiple comparisons test		P = 0.00000185	****
	CRS vs CRS + MSCBDNFsi1		Tukey's multiple comparisons test		P = 0.6767	ns
	CRS vs CRS + MSCBDNFsi2		Tukey's multiple comparisons test		P = 0.2184	ns
Supplementary Fig11
b	c-Fos expression in the DRN	All groups, n = 3 mice	one-way ANOVA	F(4, 10) = 17.62	P = 0.0002	***
	Vehicle vs 3h		Tukey's multiple comparisons test		P = 0.0002	***
d	The co-localization of 5-HT and c-Fos	All groups, n = 3 mice	one-way ANOVA	F(3, 8) = 56.02	P = 0.00001030	****
	CRS vs CRS + 7, 8-DHF		Tukey's multiple comparisons test		P = 0.00002065	****
	CRS + 7, 8-DHF vs CRS + Vagotomy + 7, 8-DHF		Tukey's multiple comparisons test		P = 0.00003167	****
	CRS + Vagotomy vs CRS + Vagotomy + 7, 8-DHF		Tukey's multiple comparisons test		P = 0.99683719	ns
f-Open arms time	Open arms time	All groups, n = 9 mice
	CRS vs CRS + 7, 8-DHF		Two-tailed t-test	t = 2.911, df = 16	P = 0.0102	*
	CRS + Vagotomy vs CRS + Vagotomy + 7, 8-DHF		Two-tailed t-test	t = 0.2926, df = 16	P = 0.7736	ns
g-Immobile time	Immobile time	All groups, n = 8 mice
	CRS vs CRS + 7, 8-DHF		Two-tailed t-test	t = 3.409, df = 14	P = 0.0042	**
	CRS + Vagotomy vs CRS + Vagotomy + 7, 8-DHF		Two-tailed t-test	t = 0.4671, df = 14	P = 0.6476	ns
j-open arms time	CRS + Vehicle (n = 13 mice) vs CRS + 7, 8-DHF (n = 10 mice)		Two-tailed t-test	t = 0.1275, df=21	P = 0.8997	ns
k-immobile time	CRS + Vehicle (n = 8 mice) vs CRS + 7, 8-DHF (n = 8 mice)		Two-tailed t-test	t = 0.2411, df = 14	P = 0.8130	ns
l	CRS + Vehicle (n = 3 mice) vs CRS + 7, 8-DHF (n = 3 mice)		Two-tailed t-test	t = 0.7543, df = 4	P = 0.4926	ns
Supplementary Fig12
a	5-HT levels in serum		one-way ANOVA	F (2, 12) = 7.544	P=0.0076	**
	Control vs CRS		Tukey's multiple comparisons test		P = 0.0060	**
	CRS vs CRS + MSC		Tukey's multiple comparisons test		P = 0.3196	ns
b	5-HT levels in lung tissue homogenate		one-way ANOVA	F(2, 6) = 0.3487	P = 0.7190	ns
c	5-HT levels in ascitic fluid		one-way ANOVA	F(2, 12) = 0.5085	P = 0.6138	ns
Supplementary Fig13
b-Total distance	Total distance	All groups, n = 10 mice	Two-tailed t-test	t = 0.1707, df = 18	P = 0.8664	ns
b-Center distance	Center distance	All groups, n = 10 mice	Two-tailed t-test	t = 2.174, df = 18	P = 0.0433	*
b-Center time	Center time	All groups, n = 10 mice	Two-tailed t-test	t = 1.991, df = 18	P = 0.0619	ns
c-Open arms time	Open arms time	All groups, n = 10 mice	Two-tailed t-test	t = 2.774, df = 18	P = 0.0125	*
c-Open arms entry number	Open arms entry number	All groups, n = 10 mice	Two-tailed t-test	t = 2.312, df = 18	P = 0.0328	*
d-immobile time	Immobile time	All groups, n = 10 mice	Two-tailed t-test	t = 2.631, df = 18	P = 0.0170	*

## Sheet: Figure1
Figure1b		Weight change (%)
Control	CRS	CRS+HDF	CRS+MSC
2.17	-7.11	-5.65	-2.86
3.98	-7.26	-1.84	-0.42
2.59	-3.71	-3.61	0
2.25	-5.65	-2.69	-3.72
3.09	-6.64	-2.71	-3.45
3.96	-7.63	-4.96	-2.51
1.56	-7.06	-4.55	-1.35
2.1	-6.57	-5.66	-1.61
Figur1d-Total distance (mm)					Figur1d-Center distance (mm)					Figur1d-Center time (s)
Control	CRS	CRS+HDF	CRS+MSC		Control	CRS	CRS+HDF	CRS+MSC		Control	CRS	CRS+HDF	CRS+MSC
30953.9	23734.6	20651.2	32030.7		4325.88	1305.13	1352.51	3818.35		70.2	17	26.48	37
22579.2	25745.6	24445.3	36175.8		2214.77	1686.64	2888.73	4379.87		41.04	18.44	27.96	53.4
23978.2	26965.7	29722.5	36985.5		4492.53	837.35	3352.63	2959.08		95.16	18.2	28.08	24.76
25898.8	34492.2	15862.1	48820.5		2368.64	1794.83	1468.14	4575.86		22.72	18.44	17.28	28.6
24914.6	34268.8	14283.9	33883.3		3808.4	2804.45	1191.27	2703.04		69.72	30.32	11.44	30.12
22644.8	58564.7	40426	37063.4		1854.54	3685.81	2743.3	4858.77		20.44	30.16	24.08	69.84
16273.6	36951.3	47455.5	32156.4		1895.02	2453.2	3355.32	4697.34		32.88	18.36	23.92	51.56
43661.9	31557.8	37345.8	35306.1		3336.82	2102.11	2982.28	3229.58		24.24	24.2	29.12	23.4
42953.2	34030.7	37480.7	45213.2		4752.19	2388.9	1608.39	4780.49		37.16	16.92	13.12	34
34807	16743.5	33571.2	31429.6		3496.23	1118.39	1893.81	2122.75		32.92	12.88	16.68	21.44
48651.4	37355.8	45149.2	26834.7		5945.09	2327.81	3254.66	1961.08		53.48	22.84	22.56	45.32
56054.7	15495.2	29250	31803.6		4238.02	1013.43	2432.11	2271.73		29.8	15.96	16.6	22.72
Figure1f-Open arms time (s)					Figure 1f-Open arms entry number
Control	CRS	CRS+HDF	CRS+MSC		Control	CRS	CRS+HDF	CRS+MSC
205.64	44.04	67.96	132.64		29	11	16	14
127.88	111.2	106.6	118.4		11	11	11	12
104.8	43.4	42.24	187.88		12	3	7	10
106.6	42.6	75.24	86.8		15	5	11	10
140.84	41.24	37.16	107.48		3	7	6	10
60.76	76.68	86.64	197.52		6	7	12	8
72.52	78.6	52.88	165.28		6	7	6	40
122.24	26.64	89.4	184.76		11	3	13	19
131.16	48.04	99.52	77.12		15	3	12	11
125.92	57.28	105.92	68.92		12	5	9	10
172.24	33.04	88.36	92.88		20	5	11	10
70.48	73.36	41.2	62.84		22	5	9	8
Figure1g-Immobile time (s)
Control	CRS	CRS+HDF	CRS+MSC
84	171	148	46
90	161	78	122
53	136	159	47
89	175	95	70
100	110	89	69
32	139	105	56
60	145	137	126
94	182	161	72
87	179	78	90
32	78	106	78
131	148	153	35
79	75	60	129
Figure1i
Control	CRS	CRS+MSC
0.898767	0.838579	1.3909
1.06882	0.917652	1.57573
1.03241	0.868152	1.31587
Figure1j
Control	CRS	CRS+MSC
1.02572	1.07134	1.33717
1.13005	0.991312	1.38932
0.844222	0.934863	1.46473
Figure1l-c-Fos+ and 5-HT+ counts					Figure1l-c-Fos and 5-HT+ (% of c-Fos+)
Control	CRS	HDF	MSC		Control	CRS	HDF	MSC
2	4	3	25		14.29	13.33	9.38	30.86
2	2	4	27		10	9.52	12.12	41.54
5	3	5	29		22.73	15.79	10	42.03
2	0	6	16		12.5	0	11.11	39.02
3	0	1	17		20	0	3.57	32.08
3	0	4	27		15	0	13.79	46.55
4	2	2	15		19.05	20	6.67	26.32
Figure 1n-Firing rate
Baseline	MSC
1.84	2.31
0.99	4.17
2.46	3.44
0.61	3.6
1.53	3.83
0.41	2.43
0.97	1.84
0.63	2.75
1.99	2.4
2.91	1.85
Figure 1q
Baseline	MSC
0.13592	12.7549
-0.0522497	7.42412
0.230195	11.5842
0.396787	10.0901
0.396207	10.0934
-0.398942	3.55074
-0.382748	3.66064
-2.17731	10.8857
-2.14131	10.926
Figure1r-Brain serotonin (ng/g)
Control	CRS	CRS+MSC
48.8667	19.5116	54.7805
47.1064	39.1739	58.25
67.7209	38.2927	85.7179
48.5116	5.65217	85
29.5909	9.46341	66.3696
37.4979	21.6084	69.56
37.8653	21.7905	70.3609

## Sheet: Figure2
Figure2b-5-HT neuron count
Control	5,7-DHT
128	9
110	20
102	14
93	9
112	6
Figure2c-5-HT neuron count
Control	AAV
90	6
106	13
93	4
103	11
109	3
Figure2e-Total distance (mm)					Figure2e-Center distance (mm)					Figure2e-Center time (s)
Control	5,7-DHT	5,7-DHT+CRS	5,7-DHT+CRS+MSC		Control	5,7-DHT	5,7-DHT+CRS	5,7-DHT+CRS+MSC		Control	5,7-DHT	5,7-DHT+RST	5,7-DHT+RST+MSC
47440.3	32004.3	28051	23762.8		5863.63	2157.14	461.22	770.07		53.48	25.36	3.56	11.44
49476.5	51238.1	11700.5	37480.7		5546.56	4339.46	645.75	1608.39		53.12	35.8	8.68	13.12
41913.3	37345.8	56668.6	46881.1		3841.54	2982.28	2870.04	2452.93		49.32	29.12	15.56	16.32
31898.7	64860.1	27561.2	41154.8		3828.27	3577.63	1582.75	3786.06		64.6	20.16	14.44	27.72
29781.3	24875.8	30473	13580.1		2511.53	1481.66	2189.71	641.72		21.88	16.08	16.72	5.24
39885.1	37546.8	23079.3	40052.4		5038.03	3802.86	422.33	2693.88		39.56	43.76	3.44	27.28
34237.4	39365.2	33901.4	41372.5		2694.89	3849.98	1032.61	1655.27		25.76	34.16	9.16	9.44
28900.4	30668.7	32628.4	31536.8		3759.89	2606.07	1637.68	2107.61		64.72	43.36	14.28	37.76
35700.4	41078.8	43432.9	21199.4		1545.68	2266.63	3191.71	419.67		8.44	36	31.56	2.92
17034	30665	26120.1	25857.7		1581.01	2475.65	1559.04	1547.59		35.52	26.44	23.04	15.32
Figure2g-Total distance (mm)					Figure2g-Center distance (mm)					Figure2g-Center time (s)
Control	AAV	AAV+CRS	AAV+CRS+MSC		Control	AAV	AAV+CRS	AAV+CRS+MSC		Control	AAV	AAV+CRS	AAV+CRS+MSC
47944.5	28324.4	15703.9	25808.8		5709.72	2208.9	381.75	494.63		42.32	43.36	2.28	5.36
51238.1	40853.4	15512.2	50911.2		4339.46	2787.29	898.14	1872.68		35.8	21	9.72	12.3
42215.6	110667	22688.3	27469.4		4960.92	8781.95	1123.11	1365.67		56.24	40	7.04	17.72
18699.5	22566.1	31015.8	27512.5		1208.99	2176.09	1928.13	1006.99		11.08	17.28	22.76	20.76
35672.4	19790.6	31346	25752.8		2211.02	683.15	1719.02	2152.2		17.28	39.16	34	31.64
29635.6	17737.8	30714.2	20440.2		2365.34	565.47	1291.89	1067.87		24	7.08	33.56	14.72
38854.8	18606.5	49073.7	20346.8		4593.4	942.21	1368.3	2576.64		47.24	16.48	9.48	40.88
32709.4	26502.7	74128.6	16467.3		3743.15	2361.9	1559.62	296.96		41.32	33.64	8.32	7.44
36408.6	46293.7	59189.4	33784.7		1820.18	2943.44	1766.51	2597.46		19.96	27	9.12	28.68
31337.7	63000.6	49331.1	40909.4		2958.28	2851.61	1294.97	1709.01		34.36	14.96	11.2	11.2
Figure2i-Open arms time (s)					Figure2i-Open arms entry number
Control	5,7-DHT	5,7-DHT+RST	5,7-DHT+RST+MSC		Control	5,7-DHT	5,7-DHT+RST	5,7-DHT+RST+MSC
114.04	54.68	80.44	59.64		10	3	6	6
157.2	89.72	11.76	54.72		15	10	5	6
72.28	119.84	24.36	18.16		7	15	10	2
45.76	87.2	53.48	36.92		5	12	1	3
77.96	124.08	54.72	44.28		9	17	6	4
72.68	31.64	37	88.44		5	2	5	12
167.96	53.6	37.28	104.96		17	5	2	7
155.4	105.44	63.68	30.44		16	20	6	2
201.92	152.36	46.76	59.16		18	13	4	3
162.52	123.08	69.96	73.6		8	11	7	10
Figure2l-Open arms time (s)					Figure2l-Open arms entry number
Control	AAV	AAV+CRS	AAV+CRS+MSC		Control	AAV	AAV+CRS	AAV+CRS+MSC
246.76	70.64	65.36	64.6		23	6	10	7
131.16	128.12	16.52	18.84		9	16	4	4
126.8	62.72	87.24	76.28		11	15	8	9
154.6	71.28	48.68	77.4		10	7	4	5
74.6	110.16	39.12	8.76		17	13	4	1
73.36	75.2	29.16	73		12	9	3	13
104.2	60.28	12.96	88.2		12	14	2	12
135.24	76	112	84.32		16	11	12	15
96.6	108.2	94.32	81.96		9	16	11	13
149.28	118.52	59.48	106.44		14	13	9	8
Figure2j
Control	5,7-DHT	5,7-DHT+CRS	5,7-DHT+CRS+MSC
115	121	129	158
117	139	131	136
105	137	139	158
67	106	192	133
89	117	145	158
78	121	161	131
69	89	153	162
78	102	129	133
97	138	107	108
91	84	172	142
Figure2m
Control	AAV	AAV+CRS	AAV+CRS+MSC
87	101	131	154
98	104	127	129
86	127	160	133
72	81	134	107
111	108	158	110
92	65	163	143
79	147	151	120
43	160	135	128
101	93	140	146
94	154	154	153

## Sheet: Figure3
Figure3b-MSCs counts
Lung	Spleen	Liver	Lymph node	Brain (DRN)
127	7	3	2	0
107	4	2	1	0
109	5	2	1	0
Figure3g
time (s)	MSC			PBS
0	-3.9	1.9	9.71	2.83	-9.33	13.64
10	-0.67	-1.06	-45.42	18.26	-1.82	-14.54
20	4.55	-0.84	-7.94	-16.3	22.55	11.76
30	6.45	12.11	-11.62	7.64	-0.51	-19.44
40	10.95	6.38	29.38	10.21	49.98	8.99
50	13.31	26.99	24.65	-3.31	0.51	51.14
60	16.4	21.48	22.25	-10.37	-21.64	11.07
70	21.53	25.99	27.04	6.76	3.22	-13.85
80	26.35	33.77	21.46	14.73	-30.81	-18.18
90	35.66	38.42	27.4	-21.59	18.62	-24.63
100	48.05	50.77	50.94	-0.89	3.04	-20.51
110	59.46	68.08	73.81	2.77	-1.92	16.42
120	65.58	71.24	87.87	6.24	12.87	14.99
130	69.48	73.46	92.37	2.71	-17.17	-17.28
140	72.46	84.41	108.08	-10.6	-32.53	-14.95
150	77.28	95.07	107.46	-9.79	13.68	12.17
160	79.82	99.96	112.69	0.72	7	21.9
170	82.97	111.35	105.12	21.12	-14.15	-28.1
180	84.29	99.16	121.12	0.1	-1.26	-17.77
190	79.72	98.25	118.33	6.8	9.15	-39.95
200	75.07	94.21	117.29	-4.4	4.01	-0.41
210	66.56	83.82	107.37	-7.98	-2.09	1.88
220	54.81	68.22	96.37	-11.45	36.46	0.57
230	48.09	67.33	81.63	-27.11	-27.91	50
240	45.36	56.22	49.23	0.6	-17.79	9.31
250	42.83	50.39	37.85	-4.79	12.61	0.57
260	45.52	53.89	25.9	15.64	-36.88	-33.13
270	52.12	52.12	29.33	12.13	-8.26	-31.29
280	56.83	55.67	34.67	7.05	-14.21	4.53
290	59.82	59.13	32.23	-8.82	3.42	-14.01
300	60.9	48	35.92	10.95	21.9	22.79
310	59.82	26.74	17.13	-13.97	13.64	38.6
320	58.02	18.24	17.62	7.33	4.62	17.03
Figure3h-c-Fos count (Nodose Ganglia)
Control	MSC
25	200
10	92
4	74
3	115
6	95
Figure3l-c-Fos count (NTS)
Control	MSC	Vagotomy (left VNS)+MSC	Vagotomy (right VNS) + MSC
8	127	36	27
14	98	32	42
9	60	54	45
10	44	45	53
3	83	30	43
Figure3n-c-Fos count (DRN)
Sham	Sham+MSC	Vagotomy (left VNS)+MSC	Vagotomy (right VNS)+MSC
11	44	32	31
20	39	24	22
14	44	25	26
31	30	20	25
16	47	27	18
Figure3o-c-Fos and 5-HT+ (% of c-Fos+)
Sham	Sham+MSC	Vagotomy (left VNS)+MSC	Vagotomy (right VNS)+MSC
0	36.36	9.38	11.11
0	23.08	9.76	13.64
12.9	29.55	20	12.9
6.38	66.67	26.67	14.29
7.14	27.27	22.86	25
	37.5	16.67	43.75
	33.33	12	36.36
		29.17	23.08
		10	11.76
		20	30
		33.33	16.67
		37.5	12
			16.67

## Sheet: Figure5
Figure5c
Control	MSC
0.795879	1.95248
1.04027	2.63626
1.16385	1.86689
Figure5e
NC-MSC	MSCBDNFsi1	MSCBDNFsi2
0.896304	0.0694472	0.312529
1.01541	0.0704166	0.301883
1.08829	0.0781321	0.344377
Figure5g
NC-MSC	MSCBDNFsi1	MSCBDNFsi2
0.949511	0.225059	0.153898
1.23739	0.315184	0.408861
0.813103	0.0502794	0.324629
Figure5i
Control	NC-MSC	MSCBDNFsi1	MSCBDNFsi2
12	34.18	9.76	13.33
11.11	36	19.23	5
13.79	31.67	6.67	20
0	36.36	14.29	20
0	43.75	16.67	13.33
Figure5k
Control	MSC	ANA12+MSC
8.7	24	11.43
13.64	36.07	21.88
16.13	43.75	9.38
5.56	25	5
10.34	32.14	13.33

## Sheet: Figure6
Figure 6b-c-Fos and 5-HT+ cells (% of c-Fos+)
Control	7,8-DHF
18.52	44.19
12.5	22.37
10.26	27.87
8.57	29.17
18.18	33.33
Figure 6c-Brain serotonin (ng/g)
Control	CRS	CRS+7,8-DHF
49.7021	39.7644	90.761
65.1556	45.8049	77.6039
75.4419	43.3325	80.6107
78.6739	45.9783	70.5301
53.4	20.2979	100.979
Figure6f-Total distance				Figure6f-Center distance				Figure6f-Center time
Control	CRS	CRS+7,8-DHF		Control	CRS	CRS+7,8-DHF		Control	CRS	CRS+7,8-DHF
31483	19750.1	26813.6		4709.36	856.19	3134.67		56.48	9.32	45.16
26895.5	30240.7	29848.3		2451.02	2737.67	3489.94		19.8	34.88	42.24
27528.2	17685.8	27603.5		3207.13	1204.43	2637.59		27.76	12.76	27.96
22994.4	19992	21552.4		2846.97	807.66	2230.53		33.4	6.84	27.76
15838.3	26715	24649.3		1556.75	2493.47	2040.02		28.16	24.56	29.28
28366.2	26313	24695.9		2786.51	946.02	2684.66		45.76	12.76	36.4
36092.2	27888.1	16538.9		2930.02	1259.84	1488.96		27.08	12.2	36.96
31986.7	35901.2	24723.4		2066.46	2009.46	2642.57		29.28	13.96	30.8
41844.3	27731.1	27189.8		3717.92	1578.42	4779.42		30.52	13.04	53.8
32629	20482.8	38853.7		4136.51	2227.23	3740.6		58.92	49.4	40.36
Figure6g-open arms time				Figure6g-open arms entry number
Control	CRS	CRS+7,8-DHF		Control	CRS	CRS+7,8-DHF
122.28	114.4	117.72		13	8	17
218.44	61.04	110.8		15	9	10
147.04	67.6	90.28		11	4	11
109	81.04	115.12		10	6	17
70.88	80	102.4		13	10	13
153.48	41.08	80.12		18	9	11
124.16	53.64	63.88		10	9	14
117	68.04	125.32		18	9	8
66.88	70.76	90.12		14	6	12
131.72	60.36	187.2		15	9	13
Figure6h
Control	CRS	CRS+7,8-DHF
32	148	77
99	134	122
91	100	70
113	105	69
47	86	127
98	137	85
79	56	100
57	173	47
111	146	52
110	130	42
Figure6i
Control	CRS	CRS+7,8-DHF
24	151	91
35	149	70
44	150	13
60	63	52
20	146	11
66	143	64
54	56	117
116	67	61
60	90	61
71	48	66
33	115	44
8	85	22

## Sheet: Supplementary fig1
Supplementary Fig1b,c
Control				RSD				RSD+HDF				RSD+MSC
No CD1	CD1			No CD1	CD1			No CD1	CD1			No CD1	CD1
79.96	90.92	1.13707		57.68	58.76	1.01872		104.12	56.32	0.540914		90.28	99.84	1.10589
64.08	105.44	1.64544		75.2	82.16	1.09255		80.36	76.56	0.952713		89.64	109.24	1.21865
88.32	117.72	1.33288		141.76	111.88	0.789221		102.64	104.76	1.02065		68.48	120.52	1.75993
61.64	113.08	1.83452		55	39.76	0.722909		61.52	102.24	1.6619		60.52	123.2	2.03569
94.96	84.32	0.887953		102.8	47.44	0.461479		143.64	116.76	0.812865		90.48	108.84	1.20292
74.8	101.36	1.35508		92.6	84.48	0.912311		90.04	111.6	1.23945		99.6	87.24	0.875904
92.48	101.2	1.09429		62.12	58.72	0.945267		81.04	103.44	1.27641		86.4	111.92	1.29537
57.6	108.4	1.88194		28.24	9.28	0.328612		86.32	101.84	1.1798		37	35.72	0.965405
44.08	94.8	2.15064		85.4	15.88	0.185948		87.6	67.44	0.769863		82.36	127.6	1.5493
46.48	104.52	2.24871		84.88	77.6	0.914232		62.6	59.44	0.949521		69.64	98.92	1.42045
Supplementary Fig1e
Control	RSD	RSD+HDF	RSD+MSC
117.8	33.64	85.92	121.44
107.24	55.08	111.8	85.2
122.2	126.32	75.32	119.28
136	64.28	92.12	84.48
61.2	69.8	82.92	96.96
169	102.96	95.68	93.24
154.6	112.72	96.2	67.88
84.5	65.48	51.84	131.28
109.98	42.32	74.2	152.1
122.4	46.08	96.16	158.86
Supplementary Fig1f
Control	Control+HDF	Control+MSC
2.17	6.2	1.74
3.98	3.96	2.69
2.59	2.25	5.43
6.3	6.92	6.28
5.28	1.9	2.24

## Sheet: Supplementary fig2
Supplementary fig2a-d
Control	Acute phase	Acute phase+MSC		Serum IL-6 (pg/mL)
5.98	25.85	13.45
5.3	17.22	12.09
3.28	28.28	14.14
Control	Acute phase	Acute phase+MSC		Serum TNFα (pg/mL)
7.25	8.42	7.83
8.42	8.12	6.38
6.67	7.54	6.96
Control	Acute phase	Acute phase+MSC		Brain IL-6 (pg/mL)
55.27	84.83	55.27
59.34	72.72	60.22
58.69	68.12	52.27
Control	Acute phase	Acute phase+MSC		Brain TNF-α (pg/mL)
33.1	46.33	40.31
32.48	48.82	40.35
30	39.72	41.82
Supplementary fig2f
Control	Acute stress	Acute stress+MSC	Chronic stress	Chronic stress+MSC
1.15083	2.77109	1.98172	1.01466	1.41554
0.826509	2.71567	1.67892	1.16873	0.988002
1.02247	2.31518	1.87602	1.36679	1.19787
Supplementary fig2g,h
Control	CRS	CRS+HDF	CRS+MSC		Serum IL-6 (pg/mL)
3.32	10.84	3.06	4.54
4.18	2.82	4.04	5.33
9.79	14.25	7.26	7.17
6.91	8.48	8.06	5.34
8.22	7.96	7.79	7.96
Control	CRS	CRS+HDF	CRS+MSC		Serum TNFα (pg/mL)
1.89	2.17	1.78	4.01
1.75	6.01	1.99	1.63
4.09	2.66	4.51	1.35
3.81	2.97	2.28	1.96
3.5	5.19	4.92	4.78
Control	CRS	CRS+HDF	CRS+MSC		Brain IL-6 (pg/mL)
16.41	26.94	29.85	19.48
20.11	22.88	19.48	18.3
22.33	38.61	26.7	38.7
43.99	34.01	18.3	21.98
20.51	32.34	21.98	16.41
Control	CRS	CRS+HDF	CRS+MSC		Brain TNF-α (pg/mL)
38.97	50.28	37.63	45.76
30.06	37.18	34.32	37.08
38.89	43.43	49.22	75.58
59.29	49.38	59.57	37.53
33.5	86.63	80.15	28.22
Supplementary fig2i,j
Control	RSD	RSD+HDF	RSD+MSC		Serum IL-6 (pg/mL)
32.22	20.67	37.33	57.83
32.9	63.92	27.78	26.44
52.01	50.58	56.64	30.43
37.18	80.34	47.46	38.81
27.06	85.12	33.68	55.16
Control	RSD	RSD+HDF	RSD+MSC		Serum TNFα (pg/mL)
2.43	7.82	3.59	2.64
2.41	9.29	9.6	2.29
8.69	4.35	2.04	2.97
1.1	3.66	1.49	7.09
3.37	5.28	5.3	3.87
Control	RSD	RSD+HDF	RSD+MSC		Brain IL-6 (pg/mL)
114.32	163.6	82.27	49.34
129.93	331.74	94.49	117.63
41.27	229.25	283.71	203.57
244.53	77.69	90.75	118.49
139.38	200.02	169.12	228.17
Control	RSD	RSD+HDF	RSD+MSC		Brain TNF-α (pg/mL)
120.29	161.45	74.99	30.24
67.33	258.9	89.69	72.88
146.57	169.52	154.93	159.65
113.73	83.84	136.19	146.81
103.27	189.9	160.6	96.34

## Sheet: Supplementary fig3
Supplementary fig3b
Control	CRS	CRS+MSC
1	1	8
5	1	4
2	5	2
0	0	0
0	0	0
Supplementary fig3c
Control	CRS	CRS+MSC		Brain dopamine (pg/g)
39.78	27.79	54.22
57.96	59.52	85.27
56.51	68	47.23
87.54	72.5	43.09
70.31	83.84	80.26
Supplementary fig3e
Control	CRS	CRS+MSC
12	18	15
9	9	16
7	22	14
10	15	19
11	23	8
Supplementary fig3f
Control	CRS	MSC		Brain CRH (pg/g)
70.61	1177.93	257.29
887.58	285.94	308.34
281.97	373.51	237.41
242.935	132.457	111.043
191.935	151.739	150
Supplementary fig3h
Control	0.5h	1.5h	3h	6h	24h
14	21	36	82	46	38
18	25	32	78	47	25
12	20	42	75	40	32
Supplementary fig3i
Control	Control+MSC
2	25
3	27
4	19

## Sheet: Supplementary fig4
Supplementary fig4c
Control	CRS	CRS+HDF	CRS+MSC
3.54	0.5	2.43	2.24
1.99	1.89	1.65	2.28
1.73	1.1	0.47	2.35
2.75	0.38	0.56	3.87
2.28	1.56	1.16	3.71
2.47	0.79	0.82	2.82
1.72	2.4	0.2	2.75
2.28	0.94	2.14	2.4
Supplementary fig4f
pA	Control									CRS									CRS+MSC
0	0	0	0	0	0	0	0			0	0	0	0	0	0				0	0	0	0	0	0
20	0	0	0	0	0	0	2			0	0	0	0	2	0				0	0	2	0	0	0
40	0	16	6	6	4	6	8			4	0	0	0	10	2				0	10	10	8	0	4
60	8	32	8	10	12	12	12			6	0	0	0	14	6				8	14	14	14	8	10
80	20	38	12	14	16	18	18			10	0	0	0	16	8				16	18	16	16	14	16
100	26	46	14	18	20	20	22			12	4	4	0	18	10				20	20	18	20	16	18
120	30	52	16	20	20	26	28			14	8	8	0	20	12				26	22	20	22	20	20
140	36	28	16	22	22	30	32			16	10	12	2	20	14				30	24	20	24	20	22
Supplementary fig4h
Control	CRS	CRS+MSC		Brain serotonin (ng/mL)
55.765	38.225	77.093
45.922	29.311	65.934
54.804	38.46	64.642

[truncated: 6 more sheets: Supplementary fig5, Supplementary fig9, Supplementary fig10, Supplementary fig11, Supplementary fig12, Supplementary fig13]
